# Supplementary material for: The Dry Secretion Metabolome: LC-MS Profiling Distinguishes Subclinical Mastitis from Healthy Udder Quarters Across the Dry Period in Dairy Cows
Source: Vet Sci. 2026 Apr 2;13(4):345. doi: 10.3390/vetsci13040345 (PMC13120032; doi:10.3390/vetsci13040345)
Supplement: Supplementary file 1 [file vetsci-13-00345-s001.zip]

Archive with 2 entries (2 files):
- Supplementary Tables S1-S7.pdf
- Supplementary_Figures.pdf
